# Supplementary material for: Can Human Oral Mucosa Stem Cells Differentiate to Corneal Epithelia?
Source: Int J Mol Sci. 2021 Jun 1;22(11):5976. doi: 10.3390/ijms22115976 (PMC8198937; doi:10.3390/ijms22115976)
Supplement: Supplementary file 1 [file ijms-22-05976-s001.zip]

Archive with 1 entries (1 files):
- ijms-1190323-supplementary.pdf
